# Supplementary material for: Borophene and Pristine Graphene 2D Sheets as Potential Surfaces for the Adsorption of Electron-Rich and Electron-Deficient π-Systems: A Comparative DFT Study
Source: Nanomaterials (Basel). 2022 Mar 21;12(6):1028. doi: 10.3390/nano12061028 (PMC8948930; doi:10.3390/nano12061028)
Supplement: Supplementary file 1 [file nanomaterials-12-01028-s001.zip]

Archive with 1 entries (1 files):
- nanomaterials-1635101-supplementary.pdf
